# Supplementary material for: Safety and immunogenicity of an HIV-1 prefusion-stabilized envelope trimer (Trimer 4571) vaccine in healthy adults: A first-in-human open-label, randomized, dose-escalation, phase 1 clinical trial
Source: eClinicalMedicine. 2022 Jun 1;48:101477. doi: 10.1016/j.eclinm.2022.101477 (PMC9249552; doi:10.1016/j.eclinm.2022.101477)
Supplement: Supplementary file 3 [file mmc3.xlsx]

## Sheet: Trimer 4571 ELISA (EPT)
Assay	4571 ELISA (Endpoint titer)
	Participant	Week 0	Week 2	Week 10	Week 22	Week 24	Week 32	Week 40
Group 1 100 mcg IM	1	500	300	12500	12500	2500	1500	500
	2	100	300	1500	2500	1500	300	300
	3	100	100	12500	62500	62500	37500	12500
Group 2 100 mcg SC	4	100	300	12500	37500	62500	37500	12500
	5	100	100	1500	2500	1500	1500	500
	6	100	100	2500	7500	2500	1500	500
Group 3 500 mcg IM	7	500	2500	1562500	1562500	312500	187500	62500
	8	300	300	187500	187500	312500	62500
	9	300	300	187500	62500	62500	37500
	10	300	300	7500	12500	12500	12500
	11	100	100	1500	1500	7500
Group 4 500 mcg SC	12	100	100	100	37500	37500	37500
	13	100	100	2500	7500	7500	1500
	14	100	300	7500	7500	12500	7500
	15	100	100	62500	37500	37500
	16	300	100	7500	37500	37500
	no data available

## Sheet: V3, Fusion petide, gp41, gp120 
Assay	ELISA (Endpoint titer)
		Trimer 4571		V3 peptide		Fusion peptide		gp41		gp120
	Participant	Week 0	Week 22	Week 0	Week 22	Week 0	Week 22	Week 0	Week 22	Week 0	Week 22
Group 1 100 mcg IM	1	500	12500	600	600	500	300	100	100	500	300
	2	500	12500	200	600	100	100	100	100	300	300
	3	500	187500	1000	1000	300	300	100	100	1500	300
Group 2 100 mcg SC	4	500	187500	1000	1000	300	300	100	100	500	100
	5	500	7500	600	600	100	500	100	100	500	1500
	6	500	12500	600	600	500	1500	100	300	300	300
Group 3 500 mcg IM	7	500	1562500	600	1000	300	100	100	300	300	100
	8	500	1562500	3000	3000	300	300	300	300	300	300
	9	500	937500	600	600	500	300	300	300	300	300
	10	500	187500	1000	1000	500	300	100	300	300	300
	11	500	12500	1000	1000	300	300	100	100	500	500
Group 4 500 mcg SC	12	500	187500	600	600	300	300	100	100	300	1500
	13	1500	37500	600	600	500	300	300	100	1500	300
	14	1500	372500	1000	1000	300	300	100	100	300	300
	15	500	312500	1000	1000	500	1500	100	300	1500	2500
	16	500	312500	1000	1000	1500	1500	300	500	500	2500

## Sheet: Base-binding ELISA (EPT) 
Assay	Base blocking ELISA (Endpoint titer)
		Trimer 4571
	Participant	No Blocking	Base Blocking
Group 1 100 mcg IM	1	12500	10
	2	2500	100
	3	62500	300
Group 2 100 mcg SC	4	37500	100
	5	2500	100
	6	7500	100
Group 3 500 mcg IM	7	1562500	62500
	8	187500	1500
	9	62500	2500
	10	12500	300
	11	1500	100
Group 4 500 mcg SC	12	37500	500
	13	7500	100
	14	7500	300
	15	37500	500
	16	37500	100

## Sheet: ELISA ratios
	Trimer 4571 Ratio of total response over base response
		Ratio
	Participant
Group 1 100 mcg IM	1	0.992
	2	0.96
	3	0.995
Group 2 100 mcg SC	4	0.997
	5	0.96
	6	0.987
Group 3 500 mcg IM	7	0.96
	8	0.992
	9	0.96
	10	0.976
	11	0.933
Group 4 500 mcg SC	12	0.987
	13	0.987
	14	0.96
	15	0.987
	16	0.997
Ratios we calculated as 1 - (endpoint titer with blocking/endpoint titer without blocking), so that the value is 1.00 when all responses are specific to the glycan-free base.​

## Sheet: ECLIA (AUC)
Assay	Trimer 4571 ECLIA (AUC)
	Participant	Week 0	Week 2	Week 10	Week 22
Group 1 100 mcg IM	1	108.25	131.65	141	341.6
	2	79.975	52.185	114.35	399.7
	3	61.61	57.275	234.25	2242
Group 2 100 mcg SC	4	71.51	81.65	238.4	2001.5
	5	31.085	34.935	93.67	646.5
	6	67.575	82.875	138.35	609.6
Group 3 500 mcg IM	7	72.41	103.1	3175	8331.5
	8	146.25	201.3	1482	6498.5
	9	70.125	56.065	8730.5	6652.5
	10	60.315	43.125	108.55	1114.5
	11	19.915	18.27	29.275	257.6
Group 4 500 mcg SC	12	40.22	56.73	97.895	2591.5
	13	91.775	118.2	181.45	761.15
	14	24.26	30.525	150.8	516.9
	15	77.69	66.745	1141.5	2399.5
	16	44.145	36.67	214.45	1961.5

## Sheet: Neut (ID50 titer)
Assay	Neutralization Assay (ID50)
	Participant	BG505.W6M.C2.T332N	BG505.W6M.C2.N611Q	BG505.W6M.C2.gly4	Q23.17	T250-4	MW965.26	TRO.11.SG3	X2278.C2.B6.SG3	BJOX002000.03.2.SG3	CH119.10.SG3	25710-2.43.SG3	Ce1176.A3.SG3	Ce703010217.B6.SG3	246-F3.C10.2.SG3	398-F1.F6.20.SG3	X1632.S2.B10.SG3	CNE55.SG3	CNE8.SG3	SIVmac251.30.SG3	7312A.V434M	7312A.V434M + sCD4
Group 1 100 mcg IM	1	10	10	10	10	10	10	10	10	10	10	10	10	10	10	10	10	10	10	10	10	10
	2	10	10	10	10	10	10	10	10	10	10	10	10	10	10	10	10	10	10	10	10	10
	3	10	10	10	10	10	10	10	10	10	10	10	10	10	10	10	10	10	10	10	10	10
Group 2 100 mcg SC	4	10	10	10	10	10	10	10	10	10	10	10	10	10	10	10	10	10	10	10	10	10
	5	10	10	10	10	10	10	10	10	10	10	10	10	10	10	10	10	10	10	10	10	10
	6	10	10	10	10	10	10	10	10	10	10	10	10	10	10	10	10	10	10	10	10	10
Group 3 500 mcg IM	7	10	45	36	10	10	38	10	10	10	10	10	10	10	10	10	10	10	10	10	10	10
	8	10	10	10	10	10	10	10	10	10	10	10	10	10	10	10	10	10	10	10	10	10
	9	10	48	10	10	10	10	10	10	10	10	10	10	10	10	10	10	10	10	10	10	10
	10	10	10	10	10	10	10	10	10	10	10	10	10	10	10	10	10	10	10	10	10	10
	11	10	10	10	10	10	10	10	10	10	10	10	10	10	10	10	10	10	10	10	10	10
Group 4 500 mcg SC	12	10	10	10	10	10	10	10	10	10	10	10	10	10	10	10	10	10	10	10	10	10
	13	10	10	10	10	10	10	10	10	10	10	10	10	10	10	10	10	10	10	10	10	10
	14	10	10	10	10	10	10	10	10	10	10	10	10	10	10	10	10	10	10	10	10	10
	15	10	10	10	10	10	10	10	10	10	10	10	10	10	10	10	10	10	10	10	10	10
	16	10	10	10	10	10	10	10	10	10	10	10	10	10	10	10	10	10	10	10	10	10

## Sheet: ECLIA (AUC) 4571, N611Q degly4
Assay	ECLIA (AUC)
		Trimer 4571		Trimer 4571-N611Q		Trimer 4571-degly4
	Participant	No blocking	Base blocking	No blocking	Base blocking	No blocking	Base blocking
Group 1 100 mcg IM	1	9	6	7.218	3.323	1.841	1.74
	2	11	7	7.213	3.939	2.393	2.149
	3	85	21	320.9	68.1	8.309	3.709
Group 2 100 mcg SC	4	92	20	111.1	15.36	13.34	3.018
	5	21	18	115.3	34.38	3.693	3.106
	6	15	14	21.97	9.415	3.06	2.447
Group 3 500 mcg IM	7	563	66	1632	429.8	127.7	20.88
	8	203	25	1286	186.7	89.43	6.935
	9	421	113	1678	718.5	104.1	27.31
	10	42	9	130.8	30.4	8.546	3.312
	11	14	9	14.2	6.4	2.815	2.304
Group 4 500 mcg SC	12	38	14	98.75	19.74	6.569	3.063
	13	25	16	55.33	18.75	8.335	6.113
	14	11	6	43	8.1	4.214	2.452
	15	81	17	439.8	49.27	43.49	5.55
	16	26	8	34.88	6.96	6.604	2.536
